# Supplementary material for: The Shepherd and the Hunter: A Genomic Comparison of Italian Dog Breeds
Source: Animals (Basel). 2023 Jul 27;13(15):2438. doi: 10.3390/ani13152438 (PMC10417656; doi:10.3390/ani13152438)
Supplement: Supplementary file 1 [file animals-13-02438-s001.zip]

Archive with 5 entries (5 files):
- Figure S1.pdf
- Figure S2.pdf
- Table S1.pdf
- Table S2.xlsx
- Table S3.xlsx
