# Supplementary material for: The Shepherd and the Hunter: A Genomic Comparison of Italian Dog Breeds
Source: Animals (Basel). 2023 Jul 27;13(15):2438. doi: 10.3390/ani13152438 (PMC10417656; doi:10.3390/ani13152438)
Supplement: Supplementary file 1 [file animals-13-02438-s001.zip › Table S2.xlsx]

## Sheet: Table S2_ROH Analysis
Table S2. Genes obtained through a comparison of hunting and shepherd dogs using runs of homozygosity
CFA	Gene start	Gene end	Gene Symbol	Dog groups	FST - XP-EHH Consensus
5	2446084	2655050	OPCML	Both
13	3204993	3363268	GRHL2	Both
13	3366700	3447595	NCALD	Both
13	3795171	3837934	RRM2B	Both
13	3887465	4023831	UBR5	Both
13	7220958	7581210	OXR1	Both
13	7587713	7599641	ABRA	Both
13	8068880	8312114	ANGPT1	Both
22	953613	990553	RNASEH2B	Both
22	1466948	1467065	5S_rRNA	Both
22	1870964	1875849	KCNRG	Both
22	1878042	1889902	TRIM13	Both
22	1929143	1945109	SPRYD7	Both
22	2064733	2108026	KPNA3	Both
22	2116611	2137635	EBPL	Both
22	2198185	2228485	RCBTB1	Both
22	2236516	2264020	PHF11	Both
22	2264126	2318692	SETDB2	Both
22	2355054	2428140	CAB39L	Both
22	2446090	2489016	CDADC1	Both
22	2511379	2515637	MTLR	Both
22	2523993	2700213	FNDC3A	Both
22	2913828	2918551	CYSLTR2	Both
22	3018356	3051262	RCBTB2	Both
22	3063451	3206499	RB1	Both
22	3111462	3112499	LPAR6	Both
25	2981692	3132829	TRPC4	Both
25	3167202	3209414	POSTN	Both
25	3660961	3698117	SUPT20H	Both
25	3698500	3708364	EXOSC8	Both
25	3706447	3757396	ALG5	Both
25	3779197	3844672	SMAD9	Both
25	3860325	3871287	RFXAP	Both
25	3963326	3963649	SERTM1	Both
25	4189671	4198365	CCNA1	Both
25	4260012	4294084	SPG20	Both
25	4441889	4778031	DCLK1	Both
30	952445	984749	EMC7	Both
30	990208	991806	CHRM5	Both
30	1178446	1491935	RYR3	Both
30	1781802	2184909	FMN1	Both
30	2222898	2223452	GREM1	Both
30	2260714	2315506	SCG5	Both
34	805165	1040307	DNAH5	Both
2	75075606	75083643	NCMAP	Hunters
3	60840929	60857405	LRPAP1	Hunters
3	60866112	60897257	DOK7	Hunters
3	60906844	60915088	HGFAC	Hunters
3	60917320	61009131	RGS12	Hunters
3	61065314	61072160	MSANTD1	Hunters
3	61080904	61221554	HTT	Hunters	X
3	61230894	61330314	GRK4	Hunters
3	61330976	61350533	NOP14	Hunters
3	61352669	61355605	MFSD10	Hunters
3	61354385	61442989	ADD1	Hunters
3	61450995	61472168	SH3BP2	Hunters
3	61511251	61538555	TNIP2	Hunters
3	61544387	61643405	FAM193A	Hunters
3	61720538	61743873	RNF4	Hunters
3	61815292	61918545	ZFYVE28	Hunters
3	61927697	61938638	MXD4	Hunters
3	61947260	61960361	HAUS3	Hunters
3	61958679	61958808	5S_rRNA	Hunters
3	61962193	62111465	POLN	Hunters
3	91170350	91170568	ANAPC13	Hunters
3	91175778	91260918	LCORL	Hunters
3	91281108	91322803	NCAPG	Hunters
4	66964271	66986616	CCDC152	Hunters
4	67020906	67163490	GHR	Hunters
4	67650121	67665658	FBXO4	Hunters
4	67668123	67688928	C5orf51	Hunters
4	67715136	67841515	OXCT1	Hunters
4	68014162	68173366	PLCXD3	Hunters
4	68258108	68318219	C6	Hunters
4	68370666	68432400	MROH2B	Hunters
4	70966214	70992485	GDNF	Hunters
4	71027472	71330814	WDR70	Hunters
4	71340271	71408035	NUP155	Hunters
4	71430719	71566921	C5orf42	Hunters	X
4	71579120	71697274	NIPBL	Hunters
4	73815487	73833816	AMACR	Hunters
4	73840060	73867695	SLC45A2	Hunters
4	73887924	74185403	ADAMTS12	Hunters
4	74212718	74239047	TARS	Hunters
4	84562564	84873921	CDH18	Hunters
4	86361608	86362306	BASP1	Hunters
6	1064621	1161287	RABGEF1	Hunters
6	1211715	1220727	TMEM248	Hunters
6	1255979	1262737	SBDS	Hunters
6	1555953	2067123	CALN1	Hunters
6	2132919	2563654	WBSCR17	Hunters	X
6	36388166	36402849	C16orf89	Hunters
13	8610233	8755897	RSPO2	Hunters	X
13	8833376	8888271	EIF3E	Hunters
13	9412368	9413285	TMEM74	Hunters
13	9642450	9674831	TRHR	Hunters
13	9815143	9924673	NUDCD1	Hunters
13	9924751	10073408	PKHD1L1	Hunters
23	2584574	2619579	ABHD5	Hunters
23	2686085	2899923	ANO10	Hunters
23	2910510	2966102	SNRK	Hunters
23	3252118	3424519	CLASP2	Hunters
23	3445843	3499337	UBP1	Hunters
23	3499102	3583107	FBXL2	Hunters
23	3647543	3689149	SUSD5	Hunters
23	3698741	3723381	CRTAP	Hunters
23	3732115	3817936	GLB1	Hunters
24	23354642	23393918	ASIP	Hunters
24	24696516	24823331	PHF20	Hunters
24	24729944	24730065	5S_rRNA	Hunters
24	24822528	24823067	SCAND1	Hunters
24	24843138	24883366	CNBD2	Hunters
24	24925721	25050348	EPB41L1	Hunters
24	25053159	25072264	AAR2	Hunters
24	25171740	25310581	DLGAP4	Hunters
24	25322800	25333505	MYL9	Hunters
24	25364323	25376258	TGIF2	Hunters
24	25386122	25400117	TGIF2-C20orf24	Hunters
24	25396900	25422467	SLA2	Hunters
24	25425813	25486468	NDRG3	Hunters
24	25506788	25523531	DSN1	Hunters
24	25532022	25600779	SOGA1	Hunters
24	25610851	25622717	TLDC2	Hunters
24	25626134	25676940	SAMHD1	Hunters
30	426976	427908	OR4K1	Hunters
30	591514	592437	OR4N5	Hunters
30	745557	754249	LPCAT4	Hunters
30	755463	766478	NUTM1	Hunters
30	766908	767377	NOP10	Hunters
30	773933	857888	SLC12A6	Hunters
30	861113	865084	EMC4	Hunters
30	910627	923890	KATNBL1	Hunters
1	60667860	60873614	TBC1D32	Shepherds
1	60941788	60942950	GJA1	Shepherds
1	61776530	61810619	HSF2	Shepherds
1	61814869	61845228	SERINC1	Shepherds
1	62026400	62049793	PKIB	Shepherds
3	1181401	1369578	CAMK4	Shepherds
5	2722900	3066373	NTM	Shepherds
13	1028403	1031999	OSR2	Shepherds
13	1101813	1833765	VPS13B	Shepherds
13	1538928	1539022	cfa-mir-599	Shepherds
13	1539078	1539151	cfa-mir-875	Shepherds
13	1904868	2010567	RGS22	Shepherds
13	2038408	2052426	FBXO43	Shepherds
13	2141017	2170519	RNF19A	Shepherds
13	2153922	2154031	5S_rRNA	Shepherds
13	4137106	4148134	ODF1	Shepherds
13	4218084	4224051	KLF10	Shepherds
13	37442695	37502589	PLEC	Shepherds
13	37511918	37515107	GRINA	Shepherds
13	37555095	37567729	OPLAH	Shepherds
13	37574575	37576287	EXOSC4	Shepherds
13	37577265	37582162	GPAA1	Shepherds
13	37590392	37865507	SHARPIN	Shepherds
13	37590939	37593040	CYC1	Shepherds
13	37600909	37609328	WDR97	Shepherds
13	37621605	37623361	HGH1	Shepherds
13	37628126	37696993	MROH1	Shepherds
13	37681398	37844626	VPS28	Shepherds
13	37698700	37724621	BOP1	Shepherds
13	37724540	37745486	HSF1	Shepherds
13	37746088	37756583	DGAT1	Shepherds
13	37778819	37780385	TMEM249	Shepherds
13	37809577	37817256	ADCK5	Shepherds
13	37814632	37825216	CPSF1	Shepherds
13	37830753	37837896	SLC39A4	Shepherds
13	37846149	37857578	TONSL	Shepherds
13	37860277	37874414	CYHR1	Shepherds
13	37875998	37882901	KIFC2	Shepherds
13	37882553	37886276	FOXH1	Shepherds
13	37917709	37922650	PPP1R16A	Shepherds
13	37924108	37927662	GPT	Shepherds
13	37928996	37932886	MFSD3	Shepherds
13	37931119	37937247	RECQL4	Shepherds
13	37937130	37945942	LRRC24	Shepherds
13	37938926	37940703	LRRC14	Shepherds
13	37948788	37993305	ARHGAP39	Shepherds
13	38060093	38060767	COMMD5	Shepherds
13	38061904	38076137	ZNF7	Shepherds
13	38086013	38092928	ZNF517	Shepherds
13	38101882	38104785	RPL8	Shepherds
13	38113729	38121801	ZNF34	Shepherds
13	38131130	38144720	ZNF250	Shepherds
13	38163114	38165015	ZNF16	Shepherds
13	38222222	38223967	C8orf33	Shepherds
13	38312372	38327132	CHRNB4	Shepherds
13	38329472	38347452	CHRNA3	Shepherds
13	38346104	38355519	CHRNA5	Shepherds
13	38377655	38396437	HYKK	Shepherds
13	38397484	38441192	IREB2	Shepherds
13	38451145	38467119	WFS1	Shepherds
13	38518631	38816859	LIMCH1	Shepherds
14	3330687	4077523	EXOC4	Shepherds
14	3992943	3993065	5S_rRNA	Shepherds
17	48287080	48329544	HK2	Shepherds
17	48475043	48506272	SEMA4F	Shepherds
17	48510438	48587696	M1AP	Shepherds
17	48589023	48591427	DOK1	Shepherds
17	48593716	48609804	LOXL3	Shepherds
17	48610408	48613399	HTRA2	Shepherds
17	48613769	48616589	AUP1	Shepherds
17	48617632	48623270	DQX1	Shepherds
17	48625632	48627911	TLX2	Shepherds
17	48633343	48635516	PCGF1	Shepherds
17	48641674	48643917	LBX2	Shepherds
17	48647836	48655179	TTC31	Shepherds
17	48655383	48662580	CCDC142	Shepherds
17	48667224	48670646	MOGS	Shepherds
17	48671248	48673320	WBP1	Shepherds
17	48685089	48699966	RTKN	Shepherds
17	48700485	48705221	WDR54	Shepherds
17	48704590	48711091	C2orf81	Shepherds
17	48727526	48761447	DCTN1	Shepherds
17	48797809	48878310	SLC4A5	Shepherds
17	48915207	48932877	MOB1A	Shepherds
17	48941783	48952138	BOLA3	Shepherds
17	48982558	49083545	TET3	Shepherds
17	49105572	49139365	DGUOK	Shepherds
17	49143413	49170950	ACTG2	Shepherds
17	49203610	49219273	STAMBP	Shepherds
17	49231444	49238621	C2orf78	Shepherds
17	49245614	49261495	DUSP11	Shepherds
17	49271151	49278558	TPRKB	Shepherds
17	49286845	49290604	NAT8	Shepherds
17	49301722	49513837	ALMS1	Shepherds
17	49576022	49581094	EGR4	Shepherds
17	49585403	49609166	FBXO41	Shepherds
17	49633862	49638506	PRADC1	Shepherds
17	49639765	49650256	SMYD5	Shepherds
17	49773340	49893430	SFXN5	Shepherds
17	49950174	49957401	SPR	Shepherds
17	50634286	50653930	CYP26B1	Shepherds
17	51008550	51229277	DYSF	Shepherds
17	51251014	51318900	ZNF638	Shepherds
17	51623693	51682858	PTPN22	Shepherds
17	51692302	51696451	BCL2L15	Shepherds
17	51701568	51712064	AP4B1	Shepherds
17	51710711	51718054	DCLRE1B	Shepherds
17	51732016	51781834	HIPK1	Shepherds
17	51785288	51788111	OLFML3	Shepherds
17	51866429	51924632	SYT6	Shepherds
22	305515	400157	WDFY2	Shepherds
22	523240	663683	SERPINE3	Shepherds
22	549158	636324	INTS6	Shepherds
22	3255795	3263506	ITM2B	Shepherds
22	3396276	3410318	MED4	Shepherds
22	3416549	3424409	NUDT15	Shepherds
22	3440868	3479763	SUCLA2	Shepherds
22	3526115	3526501	NDUFB6	Shepherds
22	4548798	4571383	ESD	Shepherds
22	4573064	4781189	LRCH1	Shepherds
22	4879292	4905145	RUBCNL	Shepherds
22	4938162	4978176	LRRC63	Shepherds
22	5007837	5059465	LCP1	Shepherds
22	5074834	5126000	CPB2	Shepherds
22	5126847	5219475	ZC3H13	Shepherds
22	5320249	5386508	SIAH3	Shepherds
22	5440643	5451598	SPERT	Shepherds
25	2083256	2092363	STOML3	Shepherds
25	2103337	2264237	FREM2	Shepherds
25	2535924	2547031	UFM1	Shepherds
30	2478062	2481231	GJD2	Shepherds
31	273493	274593	HTR1F	Shepherds
31	769487	787626	POU1F1	Shepherds
31	791139	817988	CHMP2B	Shepherds
31	1049801	1077628	VGLL3	Shepherds
34	727557	727686	5S_rRNA	Shepherds
