# Supplementary material for: The Shepherd and the Hunter: A Genomic Comparison of Italian Dog Breeds
Source: Animals (Basel). 2023 Jul 27;13(15):2438. doi: 10.3390/ani13152438 (PMC10417656; doi:10.3390/ani13152438)
Supplement: Supplementary file 1 [file animals-13-02438-s001.zip › Table S3.xlsx]

## Sheet: BRACvsSPIN
Table S3: FST comparison of Bracco Italiano (BRAC) vs. Spinone Italiano (SPIN) and of Segugio Italiano a Pelo Raso (SIPR) vs. Seugio Italiano a Pelo Forte (SIPF)
CFA	Gene start	Gene end	Gene Symbol	SNP	FST
1	8180888	8324919	RTTN	chr1_8235680	0.597729
1	8180888	8324919	RTTN	chr1_8253421	0.597729
1	8350657	8453845	CD226	chr1_8369669	0.597729
1	8350657	8453845	CD226	chr1_8371377	0.597729
1	8350657	8453845	CD226	chr1_8374502	0.597729
1	8453902	8816575	DOK6	chr1_8728624	0.597672
1	27085980	27196521	SGK1	chr1_27181416	0.609043
1	30736957	30871884	NHSL1	chr1_30802050	0.613087
1	46943590	47216251	ZDHHC14	chr1_47197325	0.724395
1	47508416	47579534	SYNJ2	chr1_47511153	0.67666
1	49407917	49495146	SLC22A3	chr1_49432068	0.559295
1	53463420	53755551	PDE10A	chr1_53622764	0.672834
1	62217443	62282412	CLVS2	chr1_62242582	0.560783
1	66594435	67022632	PTPRK	chr1_66911612	0.773036
1	66594435	67022632	PTPRK	chr1_66777800	0.62733
1	66594435	67022632	PTPRK	chr1_66805808	0.609043
1	96880581	96927615	SECISBP2	chr1_96907202	0.647759
2	11891943	12229221	NEBL	chr2_12002367	0.581756
2	24743120	24891651	USP6NL	chr2_24890861	0.565614
2	29369797	29507875	PRKCQ	chr2_29452279	0.572855
2	74906963	74990353	CLIC4	chr2_74943211	0.597619
3	17866406	18351535	ADGRV1	chr3_18107776	0.642566
3	17866406	18351535	ADGRV1	chr3_18122729	0.642566
3	88665407	88896158	KCNIP4	chr3_88667582	0.642566
4	39436405	39540037	ERGIC1	chr4_39483996	0.604372
4	49006946	49065726	GABRA1	chr4_49042382	0.628246
4	52735034	52748219	NIPAL4	chr4_52740374	0.572844
4	53267777	53642810	SGCD	chr4_53556300	0.595711
4	61090096	61484201	ARL15	chr4_61096525	0.570388
4	67715136	67841515	OXCT1	chr4_67840375	0.570099
4	68621665	68648562	TTC33	chr4_68633559	0.594457
4	68621665	68648562	TTC33	chr4_68646082	0.594457
4	71027472	71330814	WDR70	chr4_71037074	0.68299
4	71935576	72014333	GLAST	chr4_71936729	0.602491
4	73110899	73273626	PRLR	chr4_73133684	0.567354
4	73887924	74185403	ADAMTS12	chr4_74085415	0.682659
4	73887924	74185403	ADAMTS12	chr4_74133239	0.607916
4	73887924	74185403	ADAMTS12	chr4_74020482	0.574291
4	74798619	74862770	NPR3	chr4_74853617	0.579276
4	80927243	81101195	CDH10	chr4_80996742	0.789771
5	740979	747641	B3GAT1	chr5_742229	0.619145
5	804900	846194	GLB1L3	chr5_815482	0.619145
5	21534079	21561496	C11orf88	chr5_21537609	0.729194
5	21534079	21561496	C11orf88	chr5_21552629	0.729194
5	29036375	29047439	MMP8	chr5_29045308	0.652327
5	60864789	61429414	CAMTA1	chr5_60911557	0.630604
5	64535316	64647698	CTU2	chr5_64630776	0.600286
5	64584139	64640161	PIEZO1	chr5_64630776	0.600286
5	77832817	77873744	PMFBP1	chr5_77838807	0.727229
6	30150247	30251462	CPPED1	chr6_30220520	0.722259
6	30317098	30822479	SNX29	chr6_30530259	0.773888
6	30317098	30822479	SNX29	chr6_30585169	0.720122
6	30317098	30822479	SNX29	chr6_30589177	0.720122
6	30317098	30822479	SNX29	chr6_30591631	0.720122
6	30317098	30822479	SNX29	chr6_30610617	0.720122
6	30317098	30822479	SNX29	chr6_30534617	0.694844
6	30317098	30822479	SNX29	chr6_30546135	0.694844
6	30317098	30822479	SNX29	chr6_30555207	0.694844
6	30317098	30822479	SNX29	chr6_30577472	0.694844
6	30317098	30822479	SNX29	chr6_30632260	0.645453
6	30317098	30822479	SNX29	chr6_30641263	0.645453
6	30317098	30822479	SNX29	chr6_30691872	0.645453
6	30317098	30822479	SNX29	chr6_30694958	0.645453
6	30317098	30822479	SNX29	chr6_30694979	0.645453
6	30317098	30822479	SNX29	chr6_30695382	0.645453
6	30317098	30822479	SNX29	chr6_30419251	0.609294
6	30317098	30822479	SNX29	chr6_30395800	0.597619
6	30317098	30822479	SNX29	chr6_30406965	0.597619
6	30317098	30822479	SNX29	chr6_30431863	0.597619
6	55058361	55186263	ABCA4	chr6_55108678	0.674445
6	55058361	55186263	ABCA4	chr6_55141705	0.574291
6	55917393	55932151	TMED5	chr6_55918954	0.626078
6	61123254	61298605	HS2ST1	chr6_61200345	0.576799
6	61123254	61298605	HS2ST1	chr6_61210877	0.576799
6	63482312	63514568	UOX	chr6_63505226	0.576799
6	72138915	72305780	LRRIQ3	chr6_72176249	0.562192
6	74164157	74634072	NEGR1	chr6_74196342	0.698363
6	74164157	74634072	NEGR1	chr6_74387734	0.610502
7	27717320	27845626	FMO3	chr7_27725612	0.565614
7	29206387	29463215	NME7	chr7_29440798	0.630604
7	29206387	29463215	NME7	chr7_29452033	0.579306
7	31277219	31325139	GPA33	chr7_31324521	0.607082
7	61855551	61875546	AQP4	chr7_61874636	0.667586
7	64405533	64655273	LAMA3	chr7_64543353	0.579276
7	67164230	67373037	COLEC12	chr7_67203789	0.625887
7	67498715	67528116	ENOSF1	chr7_67508058	0.560783
7	69701355	69834023	MYOM1	chr7_69801871	0.584628
7	70078037	70406177	DLGAP1	chr7_70189846	0.600056
7	72305138	72691211	L3MBTL4	chr7_72491293	0.715316
7	72305138	72691211	L3MBTL4	chr7_72540387	0.628246
7	72305138	72691211	L3MBTL4	chr7_72529136	0.580327
7	72305138	72691211	L3MBTL4	chr7_72597352	0.580327
7	73815576	74597564	PTPRM	chr7_74113016	0.576799
7	74839982	74971143	MTCL1	chr7_74957146	0.685758
7	76336355	76367037	APCDD1	chr7_76351658	0.62371
7	76336355	76367037	APCDD1	chr7_76355391	0.62371
7	76477419	76919521	PIEZO2	chr7_76492677	0.645244
7	77421937	77520042	GNAL	chr7_77422937	0.659044
8	36219212	36452952	PRKCH	chr8_36399979	0.642566
8	40586077	41204050	GPHN	chr8_40624851	0.581107
8	40586077	41204050	GPHN	chr8_40822548	0.581107
8	40586077	41204050	GPHN	chr8_40850683	0.581107
8	40586077	41204050	GPHN	chr8_40881280	0.581107
8	47659413	47758444	LTBP2	chr8_47686777	0.658056
8	49253497	49424763	ESRRB	chr8_49290052	0.637061
8	69846876	69969470	PPP2R5C	chr8_69903287	0.65562
9	4239284	4414786	AANAT	chr9_4242808	0.570388
9	21066669	21209346	KRT9	chr9_21163869	0.580327
9	42171730	42208588	NOS2	chr9_42207552	0.606673
9	51419149	51454668	TSC1	chr9_51450306	0.599058
9	51994766	52059902	NTNG2	chr9_52020320	0.645244
9	52526364	52702203	PRRC2B	chr9_52693531	0.764756
9	52526364	52702203	PRRC2B	chr9_52611399	0.581756
9	52526364	52702203	PRRC2B	chr9_52628647	0.581756
9	52526364	52702203	PRRC2B	chr9_52680900	0.559295
9	52609988	52614622	UCK1	chr9_52611399	0.581756
9	52616244	52631400	POMT1	chr9_52628647	0.581756
9	53486050	53633343	HMCN2	chr9_53543060	0.72268
9	53486050	53633343	HMCN2	chr9_53533628	0.594951
9	53486050	53633343	HMCN2	chr9_53533829	0.594951
9	54091700	54224620	PRRX2	chr9_54122379	0.807262
9	54091700	54224620	PRRX2	chr9_54119811	0.726835
9	54091700	54224620	PRRX2	chr9_54210482	0.652116
9	55678385	55684394	CFAP157	chr9_55680694	0.643113
9	56397845	56436091	ZBTB34	chr9_56420126	0.645436
9	57198473	57415606	PBX3	chr9_57256377	0.74759
9	57198473	57415606	PBX3	chr9_57267752	0.645483
9	57446751	57702091	MAPKAP1	chr9_57596883	0.740702
9	57756817	57836581	GAPVD1	chr9_57806073	0.653365
9	58092545	58138663	GOLGA1	chr9_58097729	0.653365
9	58919265	59423494	DENND1A	chr9_59093496	0.841078
9	58919265	59423494	DENND1A	chr9_59015635	0.578485
10	34374333	34730633	SH3RF3	chr10_34558003	0.599058
10	43150829	43249028	REV1	chr10_43193677	0.687682
10	43150829	43249028	REV1	chr10_43244656	0.581107
10	43248855	43342554	EIF5B	chr10_43289339	0.570388
11	38769641	38871700	SAXO1	chr11_38856073	0.571782
11	54764258	54830123	TDRD7	chr11_54805780	0.636404
11	56026370	56133494	COL15A1	chr11_56050255	0.595462
11	58239074	58270619	RNF20	chr11_58244663	0.62371
11	60715163	60757248	NIPSNAP3A	chr11_60719617	0.697034
11	60715163	60757248	NIPSNAP3A	chr11_60729742	0.647734
11	65690737	65822272	LPAR1	chr11_65766371	0.699223
11	65690737	65822272	LPAR1	chr11_65691527	0.67666
11	70248612	70977896	ASTN2	chr11_70931238	0.567354
12	5476804	5499961	ETV7	chr12_5496254	0.609043
12	5812082	5902743	CPNE5	chr12_5874283	0.623263
12	5812082	5902743	CPNE5	chr12_5879004	0.623263
12	5812082	5902743	CPNE5	chr12_5879890	0.623263
12	6305780	6366041	TBC1D22B	chr12_6306415	0.639433
12	6660181	6717647	MDGA1	chr12_6697020	0.654426
12	15915901	16095432	PTCHD4	chr12_15942479	0.560783
12	52134428	52305290	EPHA7	chr12_52171817	0.65562
12	52134428	52305290	EPHA7	chr12_52264290	0.578485
12	55584058	55714048	MMS22L	chr12_55685131	0.593297
12	55584058	55714048	MMS22L	chr12_55697411	0.593297
12	62705162	62828757	PREP	chr12_62769255	0.642459
12	62705162	62828757	PREP	chr12_62783579	0.615671
12	62705162	62828757	PREP	chr12_62758098	0.559295
12	64851740	64955137	SCML4	chr12_64857044	0.704484
12	64851740	64955137	SCML4	chr12_64883514	0.694443
12	64851740	64955137	SCML4	chr12_64861625	0.672834
12	64851740	64955137	SCML4	chr12_64882830	0.654426
13	4602402	4684254	BAALC	chr13_4627649	0.658056
13	4602402	4684254	BAALC	chr13_4614368	0.592432
13	8610233	8755897	RSPO2	chr13_8704192	0.65011
13	8610233	8755897	RSPO2	chr13_8631371	0.600717
13	8610233	8755897	RSPO2	chr13_8635445	0.600717
13	8610233	8755897	RSPO2	chr13_8637613	0.600717
13	8833376	8888271	EIF3E	chr13_8887999	0.560783
13	9815143	9924673	NUDCD1	chr13_9900421	0.609043
13	10111091	10178420	SYBU	chr13_10122243	0.660492
13	12401112	13569798	CSMD3	chr13_12793530	0.565614
13	15022797	15228270	TRPS1	chr13_15138593	0.674445
13	15022797	15228270	TRPS1	chr13_15150736	0.674445
13	17172851	17456469	EXT1	chr13_17368414	0.650031
13	19034338	19250578	COL14A1	chr13_19049745	0.643113
13	19394551	19627403	SNTB1	chr13_19398721	0.581756
13	21711940	21758372	WDYHV1	chr13_21751886	0.726835
13	21960434	22010621	ANXA13	chr13_21968862	0.736788
13	21960434	22010621	ANXA13	chr13_21972224	0.736788
13	22635240	22794453	MTSS1	chr13_22703488	0.648645
13	22635240	22794453	MTSS1	chr13_22695202	0.604372
13	29260371	29336623	PHF20L1	chr13_29301824	0.578485
13	29689072	29746038	NDRG1	chr13_29730299	0.574291
13	31397444	31574637	KHDRBS3	chr13_31492811	0.567354
13	33399208	33579220	FAM135B	chr13_33551523	0.570388
13	33735489	33974004	COL22A1	chr13_33909924	0.72268
13	33735489	33974004	COL22A1	chr13_33763649	0.567892
13	34579099	35115818	TRAPPC9	chr13_35028223	0.660492
13	34579099	35115818	TRAPPC9	chr13_35108024	0.660492
13	39364250	39588789	ATP8A1	chr13_39503322	0.684604
13	43010924	43351025	GABRB1	chr13_43317027	0.596194
13	43010924	43351025	GABRB1	chr13_43319105	0.596194
13	43744761	43814986	NFXL1	chr13_43751269	0.674445
13	43744761	43814986	NFXL1	chr13_43753527	0.674445
13	43744761	43814986	NFXL1	chr13_43783081	0.674445
13	44306551	44527170	FRYL	chr13_44322329	0.74759
13	45590972	46002621	SCFD2	chr13_45764314	0.599058
13	45590972	46002621	SCFD2	chr13_45704429	0.570099
13	47484549	47643635	SRD5A3	chr13_47516715	0.727229
13	47657932	47682620	TMEM165	chr13_47671072	0.559295
13	47657932	47682620	TMEM165	chr13_47677815	0.559295
13	47657932	47682620	TMEM165	chr13_47681429	0.559295
13	47692042	47758768	CLOCK	chr13_47717038	0.559295
13	47692042	47758768	CLOCK	chr13_47727925	0.559295
13	47692042	47758768	CLOCK	chr13_47749463	0.559295
14	16440408	17007553	CDK14	chr14_16442299	0.578485
14	23267136	23657118	GLCCI1	chr14_23363657	0.685758
14	23267145	23462507	UMAD1	chr14_23363657	0.685758
14	42217570	42513386	CHN2	chr14_42412746	0.600286
14	51447252	51859422	DOCK4	chr14_51481437	0.661196
14	51447252	51859422	DOCK4	chr14_51658701	0.656736
14	51447252	51859422	DOCK4	chr14_51692584	0.626078
14	53310987	53866523	FOXP2	chr14_53561013	0.575321
15	26616853	26820571	LRRIQ1	chr15_26715279	0.576021
16	22607048	22638086	INTS10	chr16_22612448	0.685171
16	22642609	22683869	HGSNAT	chr16_22646642	0.685171
16	22642609	22683869	HGSNAT	chr16_22659739	0.658056
16	22642609	22683869	HGSNAT	chr16_22681918	0.624854
16	22698320	22722908	POMK	chr16_22709319	0.726835
16	34831826	35040344	TNKS	chr16_34864520	0.809356
16	34831826	35040344	TNKS	chr16_34881071	0.809356
16	34831826	35040344	TNKS	chr16_34925496	0.809356
16	34831826	35040344	TNKS	chr16_34936429	0.809356
16	34831826	35040344	TNKS	chr16_34969286	0.809356
16	40641905	40745502	MTMR7	chr16_40674223	0.604266
16	44113051	44284761	FAT1	chr16_44247576	0.651191
16	45111123	45144446	PDLIM3	chr16_45128266	0.609043
16	47438464	47883237	TENM3	chr16_47805718	0.738431
16	47438464	47883237	TENM3	chr16_47809890	0.704484
16	47438464	47883237	TENM3	chr16_47816001	0.631172
16	58306761	58532552	MCPH1	chr16_58323493	0.685111
16	58306761	58532552	MCPH1	chr16_58519806	0.621341
17	24128019	24322505	LCLAT1	chr17_24305679	0.610218
17	40133880	40365051	DNAH6	chr17_40262427	0.578485
18	9371868	9766262	SUGCT	chr18_9746676	0.733418
18	10238262	10717625	POU6F2	chr18_10387576	0.733418
18	10238262	10717625	POU6F2	chr18_10461018	0.733418
18	10238262	10717625	POU6F2	chr18_10425024	0.705933
18	10238262	10717625	POU6F2	chr18_10458384	0.705933
18	10238262	10717625	POU6F2	chr18_10354692	0.652327
18	10238262	10717625	POU6F2	chr18_10249498	0.621499
18	14764456	14816374	ATXN7L1	chr18_14794271	0.659044
18	15100008	15236135	SRPK2	chr18_15160580	0.701411
18	15100008	15236135	SRPK2	chr18_15168514	0.701411
18	16275577	16774085	RELN	chr18_16319724	0.621499
18	16275577	16774085	RELN	chr18_16534727	0.581107
18	16275577	16774085	RELN	chr18_16338967	0.572855
18	23414576	23610543	SEMA3A	chr18_23601689	0.578485
18	32247342	32351590	TRIM44	chr18_32306187	0.602491
18	33483415	33652435	ABTB2	chr18_33543102	0.571782
18	33494194	33885899	LMO2	chr18_33543102	0.571782
18	47404040	48062551	SHANK2	chr18_47482128	0.595711
18	51653800	51668012	LTBP3	chr18_51667485	0.581107
18	54214133	54238365	ASRGL1	chr18_54227530	0.725186
18	54943323	54950994	PPP1R32	chr18_54947195	0.692126
20	15903159	16175230	CNTN6	chr20_16067484	0.609043
20	17704333	18032038	CNTN3	chr20_17977917	0.597672
20	17704333	18032038	CNTN3	chr20_17987000	0.597672
20	26589563	26750109	ADAMTS9	chr20_26594050	0.701546
20	26589563	26750109	ADAMTS9	chr20_26607815	0.589912
20	39587480	39596228	APEH	chr20_39587848	0.576799
20	42231835	42263250	LTF	chr20_42253550	0.610218
20	42520246	42590690	FYCO1	chr20_42587471	0.572855
20	42605768	42616823	CCR9	chr20_42607949	0.628246
20	50489618	50497165	QTRT1	chr20_50496449	0.646852
20	50798530	50802197	FDX2	chr20_50801570	0.689121
20	53054815	53088768	MYO1F	chr20_53070684	0.581811
20	53748337	53758881	KHSRP	chr20_53758073	0.647759
20	53755111	53780598	GTF2F1	chr20_53758073	0.647759
20	53755111	53780598	GTF2F1	chr20_53766541	0.647759
20	54381432	54414858	SAFB2	chr20_54388272	0.641833
20	54381432	54414858	SAFB2	chr20_54403141	0.641833
20	54381432	54414858	SAFB2	chr20_54406853	0.641833
20	54381432	54414858	SAFB2	chr20_54410657	0.641833
20	54713240	54802802	KDM4B	chr20_54775937	0.704484
20	54713240	54802802	KDM4B	chr20_54748964	0.641833
20	54713240	54802802	KDM4B	chr20_54753475	0.641833
20	54713240	54802802	KDM4B	chr20_54799280	0.641833
20	55325308	55333664	STAP2	chr20_55325664	0.571782
21	21417808	21538283	GDPD4	chr21_21517171	0.722569
21	21417808	21538283	GDPD4	chr21_21537432	0.722569
21	21417808	21538283	GDPD4	chr21_21440769	0.567354
21	21417808	21538283	GDPD4	chr21_21449909	0.567354
21	21417808	21538283	GDPD4	chr21_21474916	0.567354
21	21417808	21538283	GDPD4	chr21_21486909	0.567354
21	21417808	21538283	GDPD4	chr21_21499892	0.567354
21	21540238	21624277	MYO7A	chr21_21543453	0.722569
21	21540238	21624277	MYO7A	chr21_21549670	0.722569
21	27539703	27540635	OR52E2	chr21_27540521	0.648645
21	32045056	32097178	TRIM66	chr21_32051430	0.560783
21	32045056	32097178	TRIM66	chr21_32080539	0.560783
22	57313749	57795417	MYO16	chr22_57627954	0.674416
22	57313749	57795417	MYO16	chr22_57601560	0.578485
22	58697166	58946371	COL4A2	chr22_58724009	0.702185
23	1426101	1493498	PYGB	chr23_1482301	0.579306
23	1496694	1562844	ABHD12	chr23_1507525	0.642459
23	1496694	1562844	ABHD12	chr23_1511958	0.579306
23	1496694	1562844	ABHD12	chr23_1560794	0.579306
23	8716004	8764327	WDR48	chr23_8717508	0.560783
23	8716004	8764327	WDR48	chr23_8728519	0.560783
23	12398972	12508186	CMTM8	chr23_12497652	0.653365
23	12398972	12508186	CMTM8	chr23_12449749	0.604266
23	12722897	13017512	OSBPL10	chr23_12743473	0.679309
23	12722897	13017512	OSBPL10	chr23_12968749	0.678872
23	21824847	22062132	ZNF385D	chr23_21935480	0.654426
23	28098243	28234220	ATP2C1	chr23_28155841	0.701411
23	34401930	34510191	ARMC8	chr23_34464256	0.570368
24	8678959	8813545	SEL1L2	chr24_8695373	0.567354
24	8678959	8813545	SEL1L2	chr24_8734594	0.567354
24	9010637	9316023	TASP1	chr24_9148000	0.567354
24	9010637	9316023	TASP1	chr24_9214608	0.567354
24	11657442	11694554	JAG1	chr24_11666327	0.645483
24	12750503	13008097	PLCB4	chr24_12912170	0.588926
24	15748630	15782880	FERMT1	chr24_15759226	0.65011
24	15748630	15782880	FERMT1	chr24_15781798	0.645244
24	15748630	15782880	FERMT1	chr24_15782520	0.645244
24	18470957	18528305	EBF4	chr24_18485639	0.619368
24	22877676	22893851	NECAB3	chr24_22888289	0.592432
24	29223593	29285174	ZHX3	chr24_29264372	0.595711
24	29223593	29285174	ZHX3	chr24_29259070	0.570368
24	30000993	30764482	PTPRT	chr24_30679011	0.647734
24	30000993	30764482	PTPRT	chr24_30668380	0.621499
24	30000993	30764482	PTPRT	chr24_30639429	0.593297
24	46668623	47275543	TCFL5	chr24_47149786	0.687682
24	47146119	47161378	HELZ2	chr24_47149786	0.687682
25	10365619	10765899	MTUS2	chr25_10378706	0.594951
25	13496276	14066254	ATP8A2	chr25_13661030	0.769756
25	32050203	32257096	DOCK5	chr25_32138590	0.559295
25	35437179	35521771	GFRA2	chr25_35495540	0.572855
25	35437179	35521771	GFRA2	chr25_35503323	0.572855
25	37733548	37800886	CUL3	chr25_37749510	0.576799
25	41421210	41547896	PID1	chr25_41506321	0.645244
25	48438402	48465758	RAMP1	chr25_48444306	0.606673
26	22398166	22409833	C22orf31	chr26_22406196	0.674445
26	22520438	22571593	EMID1	chr26_22534453	0.685758
27	41245286	41338042	PRMT8	chr27_41258102	0.647734
27	44159568	44746429	CACNA1C	chr27_44601603	0.645436
27	44159568	44746429	CACNA1C	chr27_44440015	0.574311
28	9978900	10085980	PIK3AP1	chr28_10058016	0.656736
28	11067587	11227067	CRTAC1	chr28_11081494	0.650063
28	11067587	11227067	CRTAC1	chr28_11148705	0.600056
28	16909796	17491098	SORCS3	chr28_16999554	0.600286
28	16909796	17491098	SORCS3	chr28_17018870	0.576799
28	18619017	18933066	SORCS1	chr28_18675690	0.602697
28	21971504	22163065	RBM20	chr28_22038181	0.581756
28	21971504	22163065	RBM20	chr28_22022938	0.581107
28	21971504	22163065	RBM20	chr28_22163014	0.574291
28	32692690	32704961	BUB3	chr28_32699765	0.647734
29	6640126	7064029	XKR4	chr29_6925444	0.656736
29	6640126	7064029	XKR4	chr29_6939862	0.656736
29	6640126	7064029	XKR4	chr29_6964394	0.656736
30	7468792	7493113	PLCB2	chr30_7477575	0.683496
30	9018176	9046946	PLA2G4E	chr30_9023487	0.569271
30	30641526	30657703	TIPIN	chr30_30646858	0.560783
30	31422564	31626203	IQCH	chr30_31624831	0.567354
30	32635741	32702763	CORO2B	chr30_32645310	0.581107
30	37178588	37276738	PML	chr30_37253711	0.559295
31	31430886	31538061	DOPEY2	chr31_31443342	0.646852
31	39475424	39634273	C21orf58	chr31_39526840	0.643113
31	39506165	39561446	MCM3AP	chr31_39526840	0.643113
32	443639	467323	PPEF2	chr32_463261	0.67666
32	3731284	3732942	GK2	chr32_3732751	0.610502
32	4148383	4301975	ANTXR2	chr32_4246956	0.576799
32	7355029	7415574	GPAT3	chr32_7397569	0.561736
32	24052094	24168027	MANBA	chr32_24153810	0.559295
34	13917378	13959309	CCDC39	chr34_13958464	0.6722
34	18020172	18069673	EHHADH	chr34_18022863	0.600286
34	23110586	23167935	UTS2B	chr34_23156041	0.567354
35	15456185	15476998	ATXN1	chr35_15473533	0.615671
35	19138515	19773893	CDKAL1	chr35_19650274	0.565614
35	22560182	22592577	ALDH5A1	chr35_22581099	0.594951
35	22591998	22652292	KIAA0319	chr35_22631319	0.657648
35	23268723	23581970	CARMIL1	chr35_23324223	0.752047
35	23746982	23785478	SLC17A1	chr35_23772275	0.62371
36	4380110	4575834	PKP4	chr36_4388855	0.578485
36	4380110	4575834	PKP4	chr36_4486305	0.578485
36	4380110	4575834	PKP4	chr36_4497633	0.578485
36	4849428	5019604	TANC1	chr36_4944095	0.613087
36	4849428	5019604	TANC1	chr36_4905113	0.561736
36	4849428	5019604	TANC1	chr36_4913854	0.561736
36	5086530	5306317	BAZ2B	chr36_5116029	0.604372
36	5086530	5306317	BAZ2B	chr36_5178642	0.604372
36	5086530	5306317	BAZ2B	chr36_5209725	0.604372
36	5086530	5306317	BAZ2B	chr36_5224549	0.604372
36	5086530	5306317	BAZ2B	chr36_5253911	0.604372
36	5086530	5306317	BAZ2B	chr36_5199043	0.593864
36	5086530	5306317	BAZ2B	chr36_5088480	0.567354
36	9710116	9824676	GRB14	chr36_9720897	0.592432
36	9710116	9824676	GRB14	chr36_9747965	0.592432
36	11480769	11561455	SCN7A	chr36_11487135	0.619145
36	11480769	11561455	SCN7A	chr36_11490751	0.619145
36	12866818	13307782	STK39	chr36_12980143	0.601659
36	17040245	17323724	RAPGEF4	chr36_17061539	0.563346
37	5856971	6012508	HECW2	chr37_5897402	0.576799
37	11342384	11532930	BMPR2	chr37_11359312	0.56792
37	11342384	11532930	BMPR2	chr37_11475331	0.56792
37	11342384	11532930	BMPR2	chr37_11497620	0.56792
37	11342384	11532930	BMPR2	chr37_11531775	0.56792
37	15932771	16002215	METTL21A	chr37_15939753	0.593297
37	15939138	15977472	CREB1	chr37_15939753	0.593297
38	14863928	14927390	IARS2	chr38_14890031	0.630604
38	14863928	14927390	IARS2	chr38_14892435	0.630604
38	14928049	15025865	RAB3GAP2	chr38_14934176	0.717533
38	14928049	15025865	RAB3GAP2	chr38_14965434	0.688019
38	14928049	15025865	RAB3GAP2	chr38_14988405	0.688019
38	14928049	15025865	RAB3GAP2	chr38_14997966	0.688019
38	17670399	17676699	MGST3	chr38_17672215	0.571782

## Sheet: SIPRvsSIPF
CFA	Gene start	Gene end	Gene Symbol	SNP	FST
1	18156420	18279201	ATP8B1	chr1_18230234	0.234783
1	24540636	24881665	LDLRAD4	chr1_24617129	0.227326
1	49161459	49262315	CI-MPR	chr1_49238226	0.308333
1	49161459	49262315	CI-MPR	chr1_49260996	0.293567
1	49269241	49297767	SLC22A1	chr1_49280042	0.353392
1	49269241	49297767	SLC22A1	chr1_49288428	0.2625
1	49269241	49297767	SLC22A1	chr1_49292375	0.2625
1	85046327	85152996	TMC1	chr1_85142223	0.322591
1	86525379	87016574	TRPM3	chr1_86838462	0.2625
1	87302988	87451037	MAMDC2	chr1_87339720	0.466667
1	93144081	93204379	RCL1	chr1_93189363	0.271331
1	105593515	105599499	LIM2	chr1_105597623	0.223557
1	106372564	106601631	MYH14	chr1_106430955	0.268998
1	106372564	106601631	MYH14	chr1_106599547	0.2625
1	106372564	106601631	MYH14	chr1_106450575	0.227326
1	106372564	106601631	MYH14	chr1_106579001	0.22623
1	106564174	106601235	VRK3	chr1_106599547	0.2625
1	106564174	106601235	VRK3	chr1_106579001	0.22623
1	120388318	120455723	TSHZ3	chr1_120406575	0.251565
2	2254502	2791790	PARD3	chr2_2337558	0.233333
2	2254502	2791790	PARD3	chr2_2364339	0.233333
2	7969779	8378198	GPR158	chr2_8072050	0.281633
2	7969779	8378198	GPR158	chr2_8095067	0.281633
2	7969779	8378198	GPR158	chr2_8124511	0.281633
2	7969779	8378198	GPR158	chr2_8129803	0.281633
2	7969779	8378198	GPR158	chr2_8059940	0.278657
2	15791991	15882190	ZNF438	chr2_15867493	0.299502
2	18539999	18659270	CACNB2	chr2_18643686	0.225
2	35825636	35827840	DND1	chr2_35826059	0.225571
2	66885246	66967274	ABCC12	chr2_66906266	0.336752
2	75901058	75920239	E2F2	chr2_75908472	0.257321
2	76428203	76612593	EPHB2	chr2_76607789	0.383333
2	76428203	76612593	EPHB2	chr2_76555348	0.317536
2	77678060	77793948	ECE1	chr2_77744672	0.234783
2	79817701	79914949	PAX7	chr2_79878388	0.26264
2	79817701	79914949	PAX7	chr2_79878810	0.26264
2	80560311	80624873	ACTL8	chr2_80564002	0.345725
3	25985315	26286819	RASGRF2	chr3_26119445	0.252336
3	26336313	26518659	MSH3	chr3_26463819	0.389212
3	26614269	26647061	FAM151B	chr3_26616648	0.25906
3	26614269	26647061	FAM151B	chr3_26644106	0.25906
3	29894078	30134568	IQGAP2	chr3_29907649	0.261261
3	39796711	39961843	VIMP	chr3_39836954	0.266667
3	59840723	59980964	ABLIM2	chr3_59885385	0.351634
3	59840723	59980964	ABLIM2	chr3_59843032	0.226667
3	69001224	69080263	CLNK	chr3_69042567	0.244944
3	79971724	80388677	PCDH7	chr3_80235274	0.304167
3	79971724	80388677	PCDH7	chr3_80257833	0.271331
4	39436405	39540037	ERGIC1	chr4_39452317	0.244944
4	43449809	43871097	TENM2	chr4_43775934	0.232959
4	79153375	79282959	CDH9	chr4_79220777	0.322591
4	82716681	83126350	CDH12	chr4_82997514	0.240949
5	33471196	33528377	PIK3R6	chr5_33499332	0.251852
5	33471196	33528377	PIK3R6	chr5_33508513	0.234783
5	44062899	44185890	PDE4B	chr5_44093362	0.30897
5	44062899	44185890	PDE4B	chr5_44148897	0.256929
5	47911109	48256860	PATJ	chr5_47920755	0.384786
5	50109605	50491393	FGGY	chr5_50362463	0.22291
5	65151760	65257046	BANP	chr5_65220141	0.234865
5	67872065	67909045	COTL1	chr5_67893603	0.278657
5	68492245	69273196	CDH13	chr5_68876400	0.271331
5	70054658	70229323	PLCG2	chr5_70090454	0.22291
5	70250992	70337722	CMIP	chr5_70273090	0.230918
5	70250992	70337722	CMIP	chr5_70296073	0.226667
5	72942927	73243633	WWOX	chr5_72954323	0.259259
6	18397932	18413728	RABEP2	chr6_18410333	0.257459
6	21247417	21354283	TNRC6A	chr6_21350272	0.248939
6	21627547	21711271	CACNG3	chr6_21656491	0.238647
6	25436642	25565114	IQCK	chr6_25452277	0.304505
6	26742853	26948550	XYLT1	chr6_26855808	0.234865
7	2317285	2432636	CAMSAP2	chr7_2378159	0.349677
7	2317285	2432636	CAMSAP2	chr7_2390408	0.349677
7	2317285	2432636	CAMSAP2	chr7_2323748	0.315315
7	2317285	2432636	CAMSAP2	chr7_2334586	0.315315
7	2317285	2432636	CAMSAP2	chr7_2394043	0.315315
7	2317285	2432636	CAMSAP2	chr7_2422725	0.308772
7	2501210	2525761	DDX59	chr7_2524034	0.230241
7	4560660	4715454	NEK7	chr7_4625402	0.245672
7	4560660	4715454	NEK7	chr7_4635650	0.245672
7	5588518	5660919	ASPM	chr7_5648647	0.252336
7	5932705	5937127	IL10	chr7_5936661	0.308333
7	8949495	9243847	HHAT	chr7_9164874	0.244944
7	9125225	9631145	KCNH1	chr7_9164874	0.244944
7	14165608	14379822	XPR1	chr7_14365939	0.317536
7	14165608	14379822	XPR1	chr7_14260958	0.281633
7	14165608	14379822	XPR1	chr7_14292254	0.281633
7	14360627	14556927	IER5	chr7_14365939	0.317536
7	14360627	14556927	IER5	chr7_14382228	0.317536
7	16406353	16529051	LAMC1	chr7_16474508	0.23942
7	41248549	41257705	RRNAD1	chr7_41251497	0.22963
7	41566407	41585673	CCT3	chr7_41583346	0.228916
7	64763278	64802507	NPC1	chr7_64789122	0.225
7	70078037	70406177	DLGAP1	chr7_70316984	0.266219
7	75150435	75187473	NDUFV2	chr7_75158321	0.262305
7	75488126	75510209	RALBP1	chr7_75489828	0.231095
8	12875435	12901737	EGLN3	chr8_12887047	0.223557
8	22562147	22623745	FANCM	chr8_22563597	0.242512
8	35486468	35542523	C14orf39	chr8_35515533	0.266941
8	50000964	50076733	TMEM63C	chr8_50028891	0.231095
8	50479401	50507704	SNW1	chr8_50488713	0.261261
9	30025021	30071641	TOM1L1	chr9_30044930	0.226667
9	43121033	43166314	SEZ6	chr9_43155617	0.297049
9	49925423	49959981	ADAMTSL2	chr9_49943831	0.230601
9	51721892	51852504	CFAP77	chr9_51782598	0.225
9	51901233	51984852	SETX	chr9_51947544	0.290168
9	51901233	51984852	SETX	chr9_51961431	0.290168
9	52136577	52329198	MED27	chr9_52211151	0.244058
9	52136577	52329198	MED27	chr9_52230937	0.244058
9	52136577	52329198	MED27	chr9_52254135	0.244058
9	52136577	52329198	MED27	chr9_52289247	0.244058
9	52136577	52329198	MED27	chr9_52297707	0.244058
9	52450597	52562778	RAPGEF1	chr9_52461811	0.251852
9	52526364	52702203	PRRC2B	chr9_52572235	0.308108
9	58189770	58221763	OLFML2A	chr9_58194037	0.248939
10	5822588	6072424	PPM1H	chr10_6043284	0.271331
10	5822588	6072424	PPM1H	chr10_6043539	0.271331
10	5822588	6072424	PPM1H	chr10_5943697	0.257459
10	12101325	12176154	CNOT2	chr10_12170260	0.251852
10	29878086	30398019	LARGE1	chr10_30218378	0.342796
10	29878086	30398019	LARGE1	chr10_30186895	0.26264
10	34374333	34730633	SH3RF3	chr10_34699514	0.392926
10	34374333	34730633	SH3RF3	chr10_34694560	0.320877
10	35376880	35431429	GCC2	chr10_35381584	0.287075
10	35376880	35431429	GCC2	chr10_35390691	0.287075
10	35376880	35431429	GCC2	chr10_35419342	0.287075
10	35376880	35431429	GCC2	chr10_35427839	0.287075
10	47976769	48465314	PRKCE	chr10_48371885	0.23942
10	50350595	50416896	PPP1R21	chr10_50390810	0.329915
10	50350595	50416896	PPP1R21	chr10_50398068	0.329915
10	50350595	50416896	PPP1R21	chr10_50374952	0.25
11	61211821	61382355	FSD1L	chr11_61345663	0.248939
11	61405034	61456978	FKTN	chr11_61410901	0.327273
11	61405034	61456978	FKTN	chr11_61422704	0.327273
11	61405034	61456978	FKTN	chr11_61443557	0.327273
11	64101800	64160823	CTNNAL1	chr11_64155823	0.238647
11	67621205	67630649	SLC31A1	chr11_67621380	0.301883
12	17433660	17454311	RHAG	chr12_17447820	0.305426
12	32763693	32847276	COL9A1	chr12_32821658	0.257459
12	38848867	39027763	MEI4	chr12_39022671	0.269406
12	40915425	40957357	TTK	chr12_40955605	0.264865
12	40915425	40957357	TTK	chr12_40916743	0.261261
12	40915425	40957357	TTK	chr12_40937295	0.261261
12	41009767	41225028	BCKDHB	chr12_41224988	0.436853
12	41009767	41225028	BCKDHB	chr12_41208003	0.392405
12	41009767	41225028	BCKDHB	chr12_41201459	0.30897
12	44323941	44373279	MRAP2	chr12_44337392	0.244944
12	45524819	45598428	SNX14	chr12_45530779	0.320877
12	45524819	45598428	SNX14	chr12_45596562	0.30897
12	52134428	52305290	EPHA7	chr12_52156288	0.236954
12	55393118	55583882	KLHL32	chr12_55534140	0.259259
13	149317	296269	MATN2	chr13_174720	0.234865
13	4927643	5499285	RIMS2	chr13_5338068	0.242512
13	4927643	5499285	RIMS2	chr13_5355908	0.242512
13	4927643	5499285	RIMS2	chr13_5390650	0.242512
13	4927643	5499285	RIMS2	chr13_5397134	0.242512
13	4927643	5499285	RIMS2	chr13_5407733	0.242512
13	8068880	8312114	ANGPT1	chr13_8200350	0.474675
13	8068880	8312114	ANGPT1	chr13_8214281	0.474675
13	8068880	8312114	ANGPT1	chr13_8237308	0.474675
13	8068880	8312114	ANGPT1	chr13_8130673	0.42439
13	8068880	8312114	ANGPT1	chr13_8164270	0.305426
13	8610233	8755897	RSPO2	chr13_8635445	0.42439
13	8610233	8755897	RSPO2	chr13_8637613	0.42439
13	8610233	8755897	RSPO2	chr13_8631371	0.265753
13	9924751	10073408	PKHD1L1	chr13_9997092	0.394872
13	9924751	10073408	PKHD1L1	chr13_9978038	0.327273
13	9924751	10073408	PKHD1L1	chr13_9982484	0.304167
13	9924751	10073408	PKHD1L1	chr13_9946830	0.225
13	10081569	10099501	EBAG9	chr13_10084214	0.329524
13	12401112	13569798	CSMD3	chr13_12595132	0.453333
13	12401112	13569798	CSMD3	chr13_13229918	0.293333
13	12401112	13569798	CSMD3	chr13_13506728	0.230601
13	12401112	13569798	CSMD3	chr13_13516216	0.230601
13	12401112	13569798	CSMD3	chr13_13143672	0.226575
13	15022797	15228270	TRPS1	chr13_15171364	0.4
13	16103878	16209720	EIF3H	chr13_16161480	0.386066
13	19394551	19627403	SNTB1	chr13_19475658	0.252336
13	34579099	35115818	TRAPPC9	chr13_34633808	0.34359
13	45590972	46002621	SCFD2	chr13_45829018	0.27572
13	45590972	46002621	SCFD2	chr13_45853394	0.27572
13	56054053	56401188	EPHA5	chr13_56193095	0.22623
13	60328136	60665590	SLC4A4	chr13_60431667	0.252336
13	61890796	62047161	ANKRD17	chr13_61981928	0.225
13	61890796	62047161	ANKRD17	chr13_61993870	0.225
14	8993463	9719899	GRM8	chr14_9623309	0.26264
14	16074785	16088182	STEAP1	chr14_16075527	0.308108
14	16154308	16210792	CFAP69	chr14_16193462	0.22623
14	20653823	20681700	PON2	chr14_20670216	0.300901
14	23673888	23803705	ICA1	chr14_23678295	0.31248
14	26349647	26769944	THSD7A	chr14_26417137	0.251902
14	28914862	29609161	DGKB	chr14_29332709	0.23942
14	34189385	34250681	MACC1	chr14_34216123	0.234783
14	35983444	36209180	RAPGEF5	chr14_36043569	0.372104
14	35983444	36209180	RAPGEF5	chr14_36041731	0.352889
14	35983444	36209180	RAPGEF5	chr14_36182593	0.287562
14	36623281	36719498	FAM126A	chr14_36693261	0.334435
14	36623281	36719498	FAM126A	chr14_36708051	0.334435
14	36623281	36719498	FAM126A	chr14_36627692	0.266219
14	41484769	41884812	CREB5	chr14_41704901	0.244444
14	41484769	41884812	CREB5	chr14_41550318	0.226575
14	43468877	43573628	FAM188B	chr14_43523590	0.329524
14	45001927	45187672	RP9	chr14_45077704	0.255481
14	45001927	45187672	RP9	chr14_45109980	0.233333
14	45074875	45131905	NT5C3A	chr14_45077704	0.255481
14	45074875	45131905	NT5C3A	chr14_45109980	0.233333
15	41588986	41670628	PAH	chr15_41625947	0.308108
15	43694124	43779106	ANAPC10	chr15_43728299	0.384744
15	43694124	43779106	ANAPC10	chr15_43749559	0.384744
15	44718055	44958283	SLC10A7	chr15_44740661	0.230601
15	44718055	44958283	SLC10A7	chr15_44840372	0.225
15	55955053	56055693	C4orf45	chr15_56004911	0.257321
15	57985074	58670763	FSTL5	chr15_58346396	0.282494
16	12994460	13110290	C7orf49	chr16_13099806	0.27572
16	12994460	13110290	C7orf49	chr16_13104460	0.27572
16	13085974	13279666	CALD1	chr16_13099806	0.27572
16	13085974	13279666	CALD1	chr16_13104460	0.27572
16	16402933	16429080	XRCC2	chr16_16428206	0.22963
16	27151222	27219900	WHSC1L1	chr16_27208313	0.257459
16	36533996	36927953	DLC1	chr16_36792079	0.251852
16	47016949	47185500	WWC2	chr16_47157611	0.335914
16	47016949	47185500	WWC2	chr16_47043365	0.272727
16	47438464	47883237	TENM3	chr16_47731594	0.23942
16	58755846	58797913	AGPAT5	chr16_58782326	0.321212
17	23010323	23689782	ALK	chr17_23543615	0.317186
17	23010323	23689782	ALK	chr17_23541426	0.240949
17	24535860	24741260	GALNT14	chr17_24589897	0.3125
17	30741730	30814986	GALM	chr17_30789779	0.226667
18	21565125	21949546	CACNA2D1	chr18_21732165	0.233333
18	46321292	46829537	KCNQ1	chr18_46501044	0.245672
19	23943566	23988413	Gypc	chr19_23973983	0.298339
19	25610573	26397947	CNTNAP5	chr19_25708801	0.427403
19	25610573	26397947	CNTNAP5	chr19_25708956	0.421138
19	25610573	26397947	CNTNAP5	chr19_26215700	0.234865
19	25610573	26397947	CNTNAP5	chr19_25882072	0.234783
19	35633416	36498816	NCKAP5	chr19_36087173	0.228916
19	45037354	45152226	KYNU	chr19_45049214	0.226575
19	50846379	50854361	LYPD6B	chr19_50847491	0.268998
20	4072005	4139654	WNT7A	chr20_4079707	0.308108
20	4282013	4296836	TMEM43	chr20_4289241	0.280186
20	4300386	4328768	XPC	chr20_4309609	0.280186
20	20697349	21015865	FOXP1	chr20_20817576	0.234783
20	28221081	28680857	CADPS	chr20_28503437	0.321212
20	36191810	36489076	CACNA1D	chr20_36369394	0.244944
20	36191810	36489076	CACNA1D	chr20_36261254	0.226667
20	39369033	39383028	MON1A	chr20_39375820	0.22623
20	50070268	50095848	KANK2	chr20_50091150	0.230918
21	47715578	47766368	BBOX1	chr21_47742044	0.251565
22	47618424	47730636	MBNL2	chr22_47697012	0.22623
22	48777511	48827533	SLC15A1	chr22_48825483	0.3125
22	48777511	48827533	SLC15A1	chr22_48806394	0.257658
22	48777511	48827533	SLC15A1	chr22_48823934	0.226575
22	48878083	49159720	DOCK9	chr22_48941884	0.252934
22	48878083	49159720	DOCK9	chr22_48952932	0.252934
22	48878083	49159720	DOCK9	chr22_48967548	0.252934
22	48878083	49159720	DOCK9	chr22_48985520	0.238634
22	57313749	57795417	MYO16	chr22_57759758	0.304167
22	57313749	57795417	MYO16	chr22_57677484	0.227326
22	59059277	59092291	ANKRD10	chr22_59086546	0.304505
23	7296592	7757046	ITGA9	chr23_7375241	0.245672
23	8716004	8764327	WDR48	chr23_8743667	0.268998
23	12090197	12115744	POMGNT2	chr23_12109516	0.234783
23	12722897	13017512	OSBPL10	chr23_12774969	0.242512
23	19837503	19861170	NKIRAS1	chr23_19853478	0.266667
23	25812760	25999297	PLCL2	chr23_25918881	0.225
23	35714972	35829334	NMNAT3	chr23_35803937	0.234865
23	45247088	45271229	SELT	chr23_45250953	0.293567
23	45708423	45998384	MED12L	chr23_45718686	0.283582
23	45708423	45998384	MED12L	chr23_45961469	0.257658
23	46737905	46940731	MBNL1	chr23_46918614	0.340171
23	48290046	48400079	ARHGEF26	chr23_48386846	0.228916
23	49279309	49482409	PLCH1	chr23_49322661	0.286331
24	6262070	6565250	KIF16B	chr24_6551646	0.244058
24	6262070	6565250	KIF16B	chr24_6558760	0.244058
24	15814993	15838210	CRLS1	chr24_15835387	0.226667
24	26442390	26479644	VSTM2L	chr24_26453161	0.379487
24	30000993	30764482	PTPRT	chr24_30313061	0.342796
24	40199127	40282695	DOK5	chr24_40207120	0.317186
25	2103337	2264237	FREM2	chr25_2214097	0.22623
25	10365619	10765899	MTUS2	chr25_10367647	0.259259
25	11594146	11671309	FLT3	chr25_11633981	0.22291
25	12389071	12477457	USP12	chr25_12408591	0.266667
25	14757745	14932806	MIPEP	chr25_14799836	0.34176
25	14757745	14932806	MIPEP	chr25_14895524	0.329524
25	14757745	14932806	MIPEP	chr25_14902811	0.329524
25	14757745	14932806	MIPEP	chr25_14915248	0.329524
25	18220125	18359517	PSPC1	chr25_18341647	0.299095
25	18220125	18359517	PSPC1	chr25_18327020	0.295522
25	18392706	18545103	MPHOSPH8	chr25_18501839	0.364384
25	18392706	18545103	MPHOSPH8	chr25_18397521	0.295522
25	18392706	18545103	MPHOSPH8	chr25_18537377	0.25906
25	18614497	18728147	RNF17	chr25_18645817	0.230601
25	18753126	18780420	ATP12A	chr25_18776726	0.527345
25	18753126	18780420	ATP12A	chr25_18763807	0.38
25	18753126	18780420	ATP12A	chr25_18767493	0.38
25	23494799	23698720	GALNTL6	chr25_23527279	0.30897
25	24751197	24778228	FBXO8	chr25_24753381	0.23942
25	25131002	25305509	GLRA3	chr25_25290307	0.268468
25	25131002	25305509	GLRA3	chr25_25251328	0.230241
25	26447271	26484205	FAM167A	chr25_26453030	0.238647
25	27096960	27182621	PINX1	chr25_27127984	0.364384
25	27096960	27182621	PINX1	chr25_27150851	0.364384
25	33894132	33965389	SLC25A37	chr25_33944444	0.223557
25	41709522	41977583	DNER	chr25_41751177	0.257658
25	42318650	42347389	SLC16A14	chr25_42339045	0.266941
25	43803467	44095010	DIS3L2	chr25_44092802	0.234783
25	46449278	46972782	AGAP1	chr25_46682098	0.23942
25	46449278	46972782	AGAP1	chr25_46816681	0.22291
25	50555474	50565804	CAPN10	chr25_50560509	0.268998
26	8730082	8996271	CUX2	chr26_8812028	0.252336
26	8730082	8996271	CUX2	chr26_8853853	0.252336
26	8730082	8996271	CUX2	chr26_8896453	0.251852
26	15958283	16061129	BICDL1	chr26_15967980	0.226667
26	15958283	16061129	BICDL1	chr26_15986192	0.226667
26	15958283	16061129	BICDL1	chr26_16053294	0.226667
26	20165633	20178019	SRRD	chr26_20176883	0.257321
26	20173830	20192469	TFIP11	chr26_20176883	0.257321
27	2289973	2545103	KRT71	chr27_2364196	0.278657
27	5731325	5756556	ADCY6	chr27_5739557	0.263352
27	18252466	18516986	TMTC1	chr27_18418990	0.339355
27	25200970	25369793	ABCC9	chr27_25265126	0.261261
27	26348490	26396959	SLCO1A2	chr27_26387601	0.251565
27	26411006	26470989	SLCO1B3	chr27_26430734	0.262551
27	31082289	31321894	PTPRO	chr27_31317852	0.245672
27	31413308	31528921	RERG	chr27_31457524	0.261261
27	31917604	31990025	GUCY2C	chr27_31934840	0.230601
28	1361107	1432259	ERCC6	chr28_1424079	0.318919
28	16909796	17491098	SORCS3	chr28_17147132	0.225
28	31735075	31943242	TACC2	chr28_31735826	0.226575
28	35868875	36396600	DOCK1	chr28_36057699	0.30897
28	39421832	39599692	TCERG1L	chr28_39501361	0.227326
28	41078615	41090460	CYP2E1	chr28_41085617	0.266219
29	11815015	12022539	ASPH	chr29_11927399	0.298246
29	15704456	15761689	DNAJC5B	chr29_15729243	0.225
29	20175654	20595435	EYA1	chr29_20338214	0.225571
29	35495329	35547411	DECR1	chr29_35498135	0.225926
30	6790899	6972368	FSIP1	chr30_6923078	0.288889
30	7468792	7493113	PLCB2	chr30_7470026	0.332473
30	17157285	17308602	DMXL2	chr30_17307514	0.261261
30	19122912	19340771	WDR72	chr30_19303776	0.244058
30	20635400	20706307	RAB27A	chr30_20638178	0.22623
30	20635400	20706307	RAB27A	chr30_20645746	0.22623
30	29921996	29956468	VWA9	chr30_29946391	0.25045
30	29991250	30089242	DENND4A	chr30_30075549	0.258333
30	33093186	33212087	GLCE	chr30_33100679	0.300546
30	38400633	38422803	SNUPN	chr30_38401674	0.232
30	38441307	38451900	SNX33	chr30_38446918	0.234865
31	29907733	30002322	RCAN1	chr31_29909202	0.233333
31	39578036	39776804	PCNT	chr31_39707218	0.251852
32	22223492	22320300	EMCN	chr32_22224738	0.23942
32	22688143	22997192	PPP3CA	chr32_22979043	0.348148
32	23281315	23603279	BANK1	chr32_23320248	0.272727
32	26549915	26665700	GSTCD	chr32_26554059	0.22963
32	26549915	26665700	GSTCD	chr32_26655199	0.226667
32	29916298	29986135	CFI	chr32_29963161	0.26264
32	29916298	29986135	CFI	chr32_29932882	0.22963
32	29916298	29986135	CFI	chr32_29942871	0.22963
32	34147711	34233475	UGT8	chr32_34151929	0.23942
33	6453854	6745440	FILIP1L	chr33_6596392	0.248939
33	6977062	7009525	TOMM70	chr33_6994731	0.233906
33	25699376	25737584	PARP15	chr33_25722145	0.225926
33	28083611	28194224	SLC12A8	chr33_28137633	0.276457
35	19138515	19773893	CDKAL1	chr35_19713036	0.272727
36	13746964	13823634	ABCB11	chr36_13796426	0.266219
36	25769781	25824890	DNAJC10	chr36_25775412	0.234865
36	25769781	25824890	DNAJC10	chr36_25782760	0.234865
36	25769781	25824890	DNAJC10	chr36_25790498	0.234865
36	28196598	28271600	FSIP2	chr36_28205209	0.229224
